# Supplementary material for: Screening for undiagnosed non-alcoholic fatty liver disease (NAFLD) and non-alcoholic steatohepatitis (NASH): A population-based risk factor assessment using vibration controlled transient elastography (VCTE)
Source: PLoS One. 2021 Nov 30;16(11):e0260320. doi: 10.1371/journal.pone.0260320 (PMC8631660; doi:10.1371/journal.pone.0260320)
Supplement: S3 File — Excel file containing all analyzed summary statistics. (XLSX) [file pone.0260320.s003.xlsx]

## Sheet: Introduction
SUNN Study Data Analysis
Table of Contents		Demographic Data		Total Study Sample	940
		Prevalence Analysis
		TE Score Analysis
		CAP Score Analysis

## Sheet: Demographics
Demographic Information
		Race
		African American	Asian	White	Hispanic	Other	Mixed	Total
Sex	Female	93	20	93	395	9	3	613
	Male	54	23	39	186	8	2	312
	Total	147	43	132	581	17	5	925
note 1 missing value for Sex, 14 missing values for Race
	Obs	Mean	Std Deviation	Min	Max
Age	933	47.58	13.85	18	89
Age Category	Frequency	Percent
18-19 years	11	0.0117021
20-29 years	87	0.0925532
30-39 years	159	0.169149
40-49 years	258	0.274468
50-59 years	237	0.252128
60-69 years	133	0.141489
70-79 years	38	0.0404255
80+ years	10	0.0106383
Blank	7	0.00744681
Total	940	1
		Race
		African American	Asian	White	Hispanic	Other	Mixed	Total
Sex	Female	93	20	93	395	9	3	613
	Female (%)	0.0989362	0.0212766	0.0989362	0.420213	0.00957447	0.00319149	0.652128
	Male	54	23	39	186	8	2	312
	Male (%)	0.0574468	0.0244681	0.0414894	0.197872	0.00851064	0.00212766	0.331915
	Total	147	43	132	581	17	5	925
	Total (%)	0.156383	0.0457447	0.140426	0.618085	0.0180851	0.00531915	0.984043
note 1 missing value for Sex, 14 missing values for Race

## Sheet: Prevalence
Prevalence
Characteristics	All	All (%)	Male	Male (%)	Female	Female (%)
No fat and no stiffness (F0 & S0)	230	0.244681	75	0.0797872	155	0.164894
No fat with stiffness (F1-F4 & S0)	20	0.0212766	7	0.00744681	13	0.0138298
Fat without stiffness (F0 & S1-S3)	540	0.574468	187	0.198936	352	0.374468
Fat with stiffness (F1-F4 & S1-S3)	150	0.159574	44	0.0468085	106	0.112766
*Stiffness values suggestive of fibrosis without cirrhosis (F1-F3 & S1-S3)	132	0.140426	41	0.043617	91	0.0968085
*Stiffness values suggestive of cirrhosis (F4 & S1-S3)	18	0.0191489	3	0.00319149	15	0.0159574
Total	940	1	313	0.332979	626	0.665957
*subgroup of fat with stiffness, not recounted in total
Transient Elastography Scores	All	All (%)	Male	Male (%)	Female	Female (%)		Fibrosis Grade	F0	F1	F2	F3	F4
F0 - No fibrosis	769	0.818956	262	0.27902	507	0.539936			No fibrosis	Mild fibrosis	Moderate fibrosis	Severe fibrosis	Cirrhosis
F1 - Mild fibrosis	43	0.0457934	19	0.0202343	24	0.0255591		TE Score (kPa)	0 to ≤7.0	>7 to ≤7.5	>7.5 to ≤10.0	>10 to ≤14.0	>14.0
F2 - Moderate fibrosis	78	0.0830671	22	0.0234292	56	0.0596379
F3 - Severe fibrosis	30	0.0319489	7	0.00745474	23	0.0244941
F4 - Cirrhosis	19	0.0202343	2	0.00212993	16	0.0170394
Total	939	1	312	0.332268	626	0.666667
p=0.118, note 1 missing value for Sex
Controlled Attenuation Parameter - Steatosis Grade	All	All (%)	Male	Male (%)	Female	Female (%)		Steatosis Grade	S0	S1	S2	S3
S0 - No steatosis	250	0.266241	82	0.0873269	168	0.178914			No steatosis	Mild steatosis	Moderate steatosis	Severe steatosis
S1 - Mild steatosis	127	0.13525	38	0.0404686	89	0.0947817		CAP Score (dB/m)	0 to <238	238 to ≤260	260 to ≤290	>290
S2 - Moderate steatosis	188	0.200213	60	0.0638978	128	0.136315
S3 - Severe steatosis	374	0.398296	133	0.14164	241	0.256656
Total	939	1	313	0.333333	626	0.666667
p=0.636, note 1 missing value for Sex
	Steatosis
Fibrosis	S0	S1	S2	S3	Total
F0	230	117	155	268	770
	0.244681	0.124468	0.164894	0.285106
F1	8	5	13	17	43
	0.00851064	0.00522466	0.0135841	0.0177638
F2	9	3	15	51	78
	0.00940439	0.0031348	0.015674	0.0532915
F3	2	1	2	25	30
	0.00208986	0.00104493	0.00208986	0.0261233
F4	1	1	4	13	19
	0.00104493	0.00104493	0.00417973	0.0135841
Total	250	127	189	374	940
p=0.0000

## Sheet: TE
TE Score Variable Contingency Analysis								Odds Ratio (OR) Analysis
Survey variables were tested for a statistically significant relationship to TE Score								Odds ratio analyses were conducted for statistically significant survey variables
Results for statisically significant variables are shown								Statsistically significant results are blue
Key
frequency
row percentage
column percentage
TE Score and BMI								TE Score >F0 and BMI
	TE Score
BMI Category	F0	F1	F2	F3	F4	Total		BMI Category	OR	Std. Err.	z	P>|z|	95% CI
Underweight	6	1	0	0	0	7		Underweight	3.667	4.18	1.14	0.254	0.393-34.182
	85.71	14.29	0	0	0	100		Normal	1
	0.78	2.33	0	0	0	0.75		Overweight	2.469	1.001	2.23	0.026	1.116-5.466
Normal	176	4	4	0	0	184		Obese	9.611	3.62	6.01	0	4.593-20.110
	95.65	2.17	2.17	0	0	100
	22.89	9.3	5.13	0	0	19.6
Overweight	294	16	12	3	2	327
	89.91	4.89	3.67	0.92	0.61	100
	38.23	37.21	15.38	10	10.53	34.83
Obese	293	22	62	27	17	421
	69.6	5.23	14.73	6.41	4.04	100
	38.1	51.16	79.49	90	89.47	44.83
Total	769	43	78	30	19	939
	81.9	4.58	8.31	3.19	2.02	100
	100	100	100	100	100	100
p=0.000, note 1 missing value for BMI Category
TE Score and Diabetes								TE Score F3/F4 and Diabetes
	TE Score
Diabetes	F0	F1	F2	F3	F4	Total		Diabetes	OR	Std. Err.	z	P>|z|	95% CI
No	589	33	44	18	9	693		Yes	2.412	0.717	2.96	0.003	1.347-4.320
	84.99	4.76	6.35	2.6	1.3	100		No	1
	76.49	76.74	56.41	60	47.37	73.72
Yes	181	10	34	12	10	247
	73.28	4.05	13.77	4.86	4.05	100
	23.51	23.26	43.59	40	52.63	26.28
Total	770	43	78	30	19	940
	81.91	4.57	8.3	3.19	2.02	100
	100	100	100	100	100	100
p=0.000
TE Scores and Hypertension								TE Score F3/F4 and Hypertension
	TE Score
Hypertension	F0	F1	F2	F3	F4	Total		Hypertension	OR	Std. Err.	z	P>|z|	95% CI
No	578	28	45	18	9	678		Yes	2.21	0.656	2.67	0.008	1.234-3.956
	85.25	4.13	6.64	2.65	1.33	100		No	1
	75.06	65.12	57.69	60	47.37	72.13
Yes	192	15	33	12	10	262
	73.28	5.73	12.6	4.58	3.82	100
	24.94	34.88	42.31	40	52.63	27.87
Total	770	43	78	30	19	940
	81.91	4.57	8.3	3.19	2.02	100
	100	100	100	100	100	100
p=0.000
TE Scores and Stroke								TE Score F3/F4 and Stroke
	TE Score
Stroke	F0	F1	F2	F3	F4	Total		Stroke	OR	Std. Err.	z	P>|z|	95% CI
No	760	41	74	27	19	921		Yes	3.567	2.308	1.97	0.049	1.003-12.678
	82.52	4.45	8.03	2.93	2.06	100		No	1
	98.7	95.35	94.87	90	100	97.98
Yes	10	2	4	3	0	19
	52.63	10.53	21.05	15.79	0	100
	1.3	4.65	5.13	10	0	2.02
Total	770	43	78	30	19	940
	81.91	4.57	8.3	3.19	2.02	100
	100	100	100	100	100	100
p=0.002
TE Scores and Arthritis								TE Score F3/F4 and Arthritis
	TE Score
Arthritis	F0	F1	F2	F3	F4	Total		Arthritis	OR	Std. Err.	z	P>|z|	95% CI
No	689	40	65	20	12	826		Yes	4.349	1.386	4.61	0	2.328-8.123
	83.41	4.84	7.87	2.42	1.45	100		No	1
	89.48	93.02	83.33	66.67	63.16	87.87
Yes	81	3	13	10	7	114
	71.05	2.63	11.4	8.77	6.14	100
	10.52	6.98	16.67	33.33	36.84	12.13
Total	770	43	78	30	19	940
	81.91	4.57	8.3	3.19	2.02	100
	100	100	100	100	100	100
p=0.000
TE Scores and Fast Food Consumption
	TE Score
Fast Food Consumption	F0	F1	F2	F3	F4	Total
0 days per week	136	3	11	8	1	159
	85.53	1.89	6.92	5.03	0.63	100
	17.66	6.98	14.1	26.67	5.26	16.91
1-2 days per week	448	27	44	14	14	547
	81.9	4.94	8.04	2.56	2.56	100
	58.18	62.79	56.41	46.67	73.68	58.19
3-4 days per week	131	10	15	3	1	160
	81.88	6.25	9.38	1.88	0.62	100
	17.01	23.26	19.23	10	5.26	17.02
5-6 days per week	33	1	3	2	2	41
	80.49	2.44	7.32	4.88	4.88	100
	4.29	2.33	3.85	6.67	10.53	4.36
7 days per week	22	2	5	3	1	33
	66.67	6.06	15.15	9.09	3.03	100
	2.86	4.65	6.41	10	5.26	3.51
Total	770	43	78	30	19	940
	81.91	4.57	8.3	3.19	2.02	100
	100	100	100	100	100	100
p=0.185

## Sheet: CAP
CAP Score Variable Contigency Analysis							Odds Ratio (OR) Analysis
Survey variables were tested for a statistically significant relationship to CAP Score							Odds ratio analyses were conducted for statistically significant survey variables
Results for statisically significant variables are shown							Statsistically significant results are blue
Key
frequency
row percentage
column percentage
CAP Score and Race							CAP Score S3 and Race
	CAP Score
Race	S0	S1	S2	S3	Total		Race	OR	Std. Err.	z	P>|z|	95% CI
Black	53	19	32	43	147		Black	0.997	0.262	-0.01	0.99	0.595-1.669
	36.05	12.93	21.77	29.25	100		Asian	2.096	0.755	2.05	0.04	1.034-4.246
	21.72	15.08	17.11	11.65	15.87		White	1
Asian	11	6	6	20	43		Hispanic	1.912	0.398	3.12	0.002	1.272-2.874
	25.58	13.95	13.95	46.51	100		Other	2.712	1.415	1.91	0.056	0.975-7.542
	4.51	4.76	3.21	5.42	4.64		Mixed	0.603	0.683	-0.45	0.655	0.065-5.564
White	50	21	23	39	133
	37.59	15.79	17.29	29.32	100
	20.49	16.67	12.3	10.57	14.36
Hispanic	124	77	123	257	581
	21.34	13.25	21.17	44.23	100
	50.82	61.11	65.78	69.65	62.74
Other	5	2	1	9	17
	29.41	11.76	5.88	52.94	100
	2.05	1.59	0.53	2.11	1.84
Mixed	1	1	2	1	5
	20	20	40	20	100
	0.41	0.41	1.07	0.27	0.54
Total	244	126	187	30	926
	26.35	13.61	20.1	3.19	100
	100	100	100	100	100
p=0.002, note 14 missing values for Race
CAP Score and BMI							CAP Score S3 and BMI
	CAP Score
BMI Category	S0	S1	S2	S3	Total		BMI Category	OR	Std. Err.	z	P>|z|	95% CI
Underweight	5	1	0	1	7		Underweight	1.06	1.167	0.05	0.958	.122-9.178
	71.43	14.29	0	14.29	100		Normal	1
	2.01	0.79	0	0.27	0.75		Overweight	2.762	0.681	4.12	0	1.703-4.477
Normal	103	30	26	25	184		Obese	9.207	2.181	9.37	0	5.787-14.648
	55.98	16.3	14.13	13.59	100
	41.37	23.62	13.76	6.68	19.6
Overweight	99	55	74	99	327
	30.28	16.82	22.63	30.28	100
	39.76	43.31	39.15	26.47	34.82
Obese	42	41	89	249	421
	9.98	9.74	21.14	59.14	100
	16.87	32.28	47.09	66.58	44.83
Total	249	127	189	374	939
	26.52	13.53	20.13	39.83	100
	100	100	100	100	100
p=0.000, note 1 missing value for BMI Category
CAP Score and Diabetes							CAP Score S3 and Diabetes
	CAP Score
Diabetes	S0	S1	S2	S3	Total		Diabetes	OR	Std. Err.	z	P>|z|	95% CI
No	208	106	147	232	693		Yes	2.687	0.408	6.51	0	1.996-3.619
	30.01	15.3	21.21	33.48	100		No	1
	83.2	83.46	77.78	62.03	73.72
Yes	42	21	42	142	247
	17	8.5	17	57.49	100
	16.8	16.54	22.22	37.97	26.28
Total	250	127	189	374	940
	26.6	13.51	20.11	39.79	100
	100	100	100	100	100
p=0.000
CAP Score and Hypertension							CAP Score S3 and Hypertension
	CAP Score
Hypertension	S0	S1	S2	S3	Total		Hypertension	OR	Std. Err.	z	P>|z|	95% CI
No	195	96	140	247	678		Yes	1.642	0.242	3.37	0.001	1.230-2.190
	28.76	14.16	20.65	36.43	100		No	1
	78	75.59	74.07	66.04	72.13
Yes	55	31	49	127	262
	20.99	11.83	18.7	48.47	100
	22	24.41	25.93	33.96	27.87
Total	250	127	189	374	940
	26.6	13.51	20.11	39.79	100
	100	100	100	100	100
p=0.006
CAP Score and Age							CAP Score S3 and Age
	CAP Score
Age	S0	S1	S2	S3	Total		Age	OR	Std. Err.	z	P>|z|	95% CI
18-19 years	2	0	3	6	11		18-19	2.815	1.828	1.59	0.111	0.789-10.150
	18.18	0	27.27	54.55	100		20-29	1
	0.81	0	1.6	1.61	1.18		30-39	1.14	0.329	0.45	0.65	0.647-2.008
20-29 years	33	14	14	26	87		40-49	1.888	0.501	2.39	0.017	1.121-3.175
	37.93	16.09	16.09	28.89	100		50-59	1.835	0.492	2.26	0.024	1.084-3.104
	13.36	11.02	7.49	6.99	9.32		60-69	1.554	0.456	1.5	0.133	0.874-2.764
30-39 years	53	22	32	52	159		70-79	1.369	0.561	0.77	0.444	0.613-3.056
	33.33	13.84	20.13	32.7	100		80+	0.587	0.484	-0.65	0.518	0.117-2.952
	21.46	17.32	17.11	13.98	17.04
40-49 years	53	35	55	115	258
	20.54	13.57	21.32	44.57	100
	21.46	27.56	29.41	30.91	27.65
50-59 years	54	27	52	104	237
	22.78	11.39	21.94	43.88	100
	21.86	21.26	27.81	27.96	25.4
60-69 years	33	21	26	53	133
	24.81	15.79	19.55	39.85	100
	13.32	16.54	13.9	14.25	14.26
70-79 years	13	6	5	14	38
	34.21	15.79	13.16	36.84	100
	5.26	4.72	2.67	3.76	4.07
80+ years	6	2	0	2	10
	26.6	13.51	20.11	39.79	100
	100	100	100	100	100
Total	247	127	187	372	933
	26.47	13.61	20.04	39.87	100
	100	100	100	100	100
p=0.038, note 7 missing values for Age
CAP Score and High Cholesterol							CAP Score S3 and High Cholesterol
	CAP Score
High Cholesterol	S0	S1	S2	S3	Total		High Cholesterol	OR	Std. Err.	z	P>|z|	95% CI
No	194	92	140	250	676		Yes	1.509	0.222	2.8	0.005	1.132-2.012
	28.7	13.61	20.71	36.98	100		No	1
	77.6	72.44	74.07	66.84	71.91
Yes	56	35	49	124	264
	21.21	13.26	18.56	46.97	100
	22.4	27.56	25.93	33.16	28.09
Total	250	127	189	374	940
	26.6	13.51	20.11	39.79	100
	100	100	100	100	100
p=0.027
CAP Score and High Triglycerides							CAP Score S3 and High Triglycerides
	CAP Score
High Triglycerides	S0	S1	S2	S3	Total		High Triglycerides	OR	Std. Err.	z	P>|z|	95% CI
No	232	115	162	313	822		Yes	1.74	0.344	2.8	0.005	1.181-2.564
	28.22	13.99	19.71	38.08	100		No	1
	92.8	90.55	85.71	83.69	87.45
Yes	18	12	27	61	118
	15.25	10.17	22.88	51.69	100
	7.2	9.45	14.29	16.31	12.55
Total	250	127	189	374	940
	26.6	13.51	20.11	39.79	100
	100	100	100	100	100
p=0.005
CAP Score and Vegetable Consumption							CAP Score S3 and Vegetable Consumption
	CAP Score
Vegetable Consumption	S0	S1	S2	S3	Total		Vegetable Consumption	OR	Std. Err.	z	P>|z|	95% CI
0 days per week	2	2	5	16	25		0 days	1
	8	8	20	64	100		1-2 days	0.461	0.201	-0.178	0.076	0.197-1.083
	0.8	1.57	2.65	4.28	2.66		3-4 days	0.416	0.181	-2.01	0.044	0.177-0.977
1-2 days per week	55	32	52	114	253		5-6 days	0.24	0.107	-3.19	0.001	0.100-0.577
	21.74	12.65	20.55	45.06	100		7 days	0.315	0.138	-2.64	0.008	0.133-0.744
	22	25.2	27.51	30.48	26.91
3-4 days per week	62	32	52	108	254
	24.41	12.6	20.47	42.52	100
	24.8	25.2	27.51	28.88	27.02
5-6 days per week	58	24	40	52	174
	33.33	13.79	22.99	29.89	100
	23.2	18.921.16	13.9	18.51	27.65
7 days per week	73	37	40	84	234
	31.2	15.81	17.09	35.9	100
	29.2	29.13	21.16	22.46	24.89
Total	250	127	189	374	940
	26.6	13.51	20.11	39.79	100
	100	100	100	100	100
p=0.013
CAP Score and Nut Consumption							CAP Score S3 and Nut Consumption
	CAP Score
Nut Consumption	S0	S1	S2	S3	Total		Nut Consumption	OR	Std. Err.	z	P>|z|	95% CI
0 days per week	46	16	29	73	164		0 days	1
	28.05	9.76	17.68	44.51	100		1-2 days	1.031	0.191	0.16	0.87	0.717-1.481
	18.47	12.6	15.34	19.52	17.47		3-4 days	0.573	0.125	-2.54	0.011	0.373-0.880
1-2 days per week	91	54	86	191	422		5-6 days	0.527	0.158	-2.14	0.032	0.294-0.948
	21.56	12.8	20.38	45.26	100		7 days	0.577	0.166	-1.91	0.057	0.328-1.016
	36.55	42.52	45.5	51.07	44.94
3-4 days per week	56	38	43	63	200
	28	19	21.5	31.5	100
	22.49	29.92	22.75	16.84	21.3
5-6 days per week	29	8	15	22	74
	39.19	10.81	20.27	29.73	100
	11.65	6.3	7.94	5.88	7.88
7 days per week	27	11	16	25	79
	34.18	13.92	20.25	31.65	100
	10.84	8.66	8.47	6.68	8.41
Total	249	127	189	374	939
	26.52	13.53	20.13	39.83	100
	100	100	100	100	100
p=0.005, note 1 missing value for Nut Consumption
CAP Score and Strength Training Exercises							CAP Score S3 and Strength Training
	CAP Score
Strength Training Exercise	S0	S1	S2	S3	Total		Strength Training	OR	Std. Err.	z	P>|z|	95% CI
0 days per week	144	75	121	271	611		0 days	1
	23.57	12.27	19.8	44.35	100		1-2 days	0.642	0.111	-2.56	0.01	0.458-0.901
	57.6	59.06	64.36	72.46	65.07		3-4 days	0.502	0.133	-2.6	0.009	0.298-0.844
1-2 days per week	56	34	37	65	192		5-6 days	0.338	0.146	-2.5	0.012	0.144-0.790
	29.17	17.71	19.27	33.85	100		7 days	0.665	0.279	-0.97	0.33	0.291-1.513
	22.4	26.77	19.68	17.38	20.45
3-4 days per week	27	9	19	22	77
	35.06	11.69	24.68	28.57	100
	10.8	7.09	10.11	5.88	8.2
5-6 days per week	15	7	4	7	33
	45.45	21.21	12.12	21.21	100
	6	5.51	2.13	1.87	3.51
7 days per week	8	2	7	9	26
	30.77	7.69	26.92	34.62	100
	3.2	1.57	3.72	2.41	2.77
Total	250	127	188	374	939
	26.62	13.53	20.02	39.83	100
	100	100	100	100	100
p=0.006, note 1 missing value for Strength Training Exercise
